# Supplementary material for: STC2 Inhibits Hepatic Lipid Synthesis and Correlates with Intramuscular Fatty Acid Composition, Body Weight and Carcass Traits in Chickens
Source: Animals (Basel). 2024 Jan 25;14(3):383. doi: 10.3390/ani14030383 (PMC10854843; doi:10.3390/ani14030383)
Supplement: Supplementary file 1 [file animals-14-00383-s001.zip]

Archive with 1 entries (1 files):
- animals-2710549-supplementary.xlsx
