# Supplementary material for: STC2 Inhibits Hepatic Lipid Synthesis and Correlates with Intramuscular Fatty Acid Composition, Body Weight and Carcass Traits in Chickens
Source: Animals (Basel). 2024 Jan 25;14(3):383. doi: 10.3390/ani14030383 (PMC10854843; doi:10.3390/ani14030383)
Supplement: Supplementary file 1 [file animals-14-00383-s001.zip › animals-2710549-supplementary.xlsx]

## Sheet: Supplementary Table S1
Supplementary Table S1.Information of SNPs location on STC2
CHROM	POS	ID	REF	ALT
13	9948954	rs9948954	A	G
13	9948986	rs9948986	C	T
13	9949151	rs9949151	C	T
13	9949205	rs9949205	C	T
13	9952285	rs9952285	C	T
13	9952309	rs9952309	T	C
13	9952310	rs9952310	G	A
13	9952351	rs9952351	C	T
13	9952414	rs9952414	T	C
Note: G6 version data

## Sheet: Supplementary Table S2
Table S2. List of lipids in intramuscular fat correlated with STC2 expression in pectoralis
Gene	Tissue of gene expression	Lipid	sn-1 FA	sn-2 FA	sn-3 FA	R	P-value	Lipid classes
STC2	Pectoralis	CE(16:1)	16:1			0.621	0.0103111	Sterollipids
		CE(18:1)	18:1			0.623	0.00991609
		CE(18:2)	18:2			0.748	0.000865462
		CE(20:1)	20:1			0.615	0.0111902
		CE(20:4)	20:4			0.697	0.00268606
		Cer(d18:1/17:0)	18:1	17:0		0.610	0.0121546	Sphingolipids
		Cer(d18:1/18:0)	18:1	18:0		0.754	0.000749225
		Cer(d18:1/19:0)	18:1	19:0		0.750	0.000817605
		Cer(d18:1/22:0)	18:1	22:0		0.642	0.00729657
		Cer(d18:1/22:1)	18:1	22:1		0.592	0.0156905
		Cer(d18:1/23:0)	18:1	23:0		0.639	0.00767138
		Cer(d18:1/24:0)	18:1	24:0		0.517	0.0403351
		Cer(d18:1/24:1)	18:1	24:1		0.623	0.00999467
		Cer(d18:1/25:0)	18:1	25:0		0.511	0.0428733
		Cer(t15:0/25:0)	15:0	25:0		0.528	0.0353608
		Cer(t16:1/27:0)	16:1	27:0		0.658	0.00560119
		Cer(t19:0/22:0)	19:0	22:0		0.653	0.00609925
		Cer(t19:1/22:0)	19:1	22:0		0.746	0.000898924
		SM(d14:0/21:0)	14:0	21:0		0.618	0.0107217
		SM(d14:0/22:1)	14:0	22:1		0.560	0.0239574
		SM(d14:0/26:1)	14:0	26:1		0.603	0.0134811
		SM(d14:1/19:0)	14:1	19:0		0.554	0.0258312
		SM(d14:1/22:0)	14:1	22:0		0.548	0.028131
		SM(d14:1/25:0)	14:1	25:0		0.578	0.0191079
		SM(d14:1/27:0)	14:1	27:0		0.703	0.00236859
		SM(d14:2/26:0)	14:2	26:0		0.552	0.0265951
		SM(d15:2/27:0)	15:2	27:0		0.637	0.00802336
		SM(d16:2/26:1)	16:2	26:1		0.708	0.00215604
		SM(d16:2/27:0)	16:2	27:0		0.661	0.00530498
		SM(d19:1/16:0)	19:1	16:0		0.690	0.00308009
		SM(d21:2/16:0)	21:2	16:0		0.573	0.020327
		SM(d22:2/24:1)	22:2	24:1		0.507	0.0449443
		LPC(14:0/0:0)	14:0			0.507	0.0451615	Glycerophospholipids
		LPC(16:0/0:0)	16:0			0.669	0.00463043
		LPC(16:1/0:0)	16:1			0.550	0.0273129
		LPC(17:0/0:0)	17:0			0.679	0.00382009
		LPC(18:0/0:0)	18:0			0.665	0.00495031
		LPC(18:2/0:0)	18:2			0.655	0.00583953
		LPC(18:3/0:0)	18:3			0.554	0.0258929
		LPC(20:3/0:0)	20:3			0.538	0.0316535
		LPC(O-16:1/0:0)	16:1			0.744	0.000962675
		LPC(O-18:1/0:0)	18:1			0.575	0.0196707
		LPE(16:0/0:0)	16:0			0.531	0.0341871
		LPE(16:1/0:0)	16:1			0.555	0.0257003
		LPE(18:0/0:0)	18:0			0.510	0.043773
		LPE(18:2/0:0)	18:2			0.602	0.0136393
		LPE(19:0/0:0)	19:0			0.560	0.0240869
		LPE(20:4/0:0)	20:4			0.499	0.0491644
		LPE(O-18:2/0:0)	18:2			0.701	0.00249432
		LPE(P-16:0/0:0)	16:0			0.674	0.00419951
		LPE(P-18:0/0:0)	18:0			0.726	0.00146494
		LPG(18:1/0:0)	18:1			0.583	0.0176711
		LPI(18:0/0:0)	18:0			0.624	0.00974984
		LPI(18:1/0:0)	18:1			0.515	0.0410221
		LPI(20:4/0:0)	20:4			0.626	0.00951916
		PA(16:0/18:0)	16:0	18:0		0.551	0.0271239
		PA(18:1/18:1)	18:1	18:1		0.531	0.0343247
		PA(18:1/33:0)	18:1	33:0		0.657	0.00570116
		PA(20:2/18:0)	20:2	18:0		0.568	0.0217024
		PA(20:4/19:0)	20:4	19:0		0.670	0.00448263
		PC(10:0/26:2)	10:0	26:2		0.764	0.000564882
		PC(12:0/26:2)	12:0	26:2		0.565	0.0225677
		PC(14:0/24:4)	14:0	24:4		0.524	0.0372904
		PC(14:1/22:2)	14:1	22:2		0.623	0.00998757
		PC(15:0/22:6)	15:0	22:6		0.658	0.00561434
		PC(16:1/18:2)	16:1	18:2		0.596	0.0148362
		PC(16:1/22:2)	16:1	22:2		0.531	0.0341241
		PC(17:0/18:3)	17:0	18:3		0.590	0.0161249
		PC(18:0/16:0)	18:0	16:0		0.642	0.00732894
		PC(18:0/18:1)	18:0	18:1		0.622	0.0101027
		PC(18:0/20:3)	18:0	20:3		0.629	0.00899185
		PC(2:0/17:1)	2:0	17:1		0.614	0.0114845
		PC(2:0/17:2)	2:0	17:2		0.571	0.020929
		PC(2:0/30:0)	2:0	30:0		0.523	0.0374805
		PC(20:2/16:1)	20:2	16:1		0.546	0.0285625
		PC(20:4/22:6)	20:4	22:6		0.557	0.0250838
		PC(22:0/18:2)	22:0	18:2		0.611	0.0118747
		PC(22:2/14:1)	22:2	14:1		0.627	0.00930303
		PC(22:5/17:2)	22:5	17:2		0.828	7.58237e-05
		PC(26:1/6:0)	26:1	6:0		0.536	0.0323534
		PC(27:0/4:0)	27:0	4:0		0.679	0.00385105
		PC(29:0/3:0)	29:0	3:0		0.603	0.0134304
		PC(3:0/20:4)	3:0	20:4		0.562	0.0233983
		PC(34:0/2:0)	34:0	2:0		-0.523	0.0374632
		PC(4:0/32:0)	4:0	32:0		0.547	0.0284663
		PC(9:0/26:2)	9:0	26:2		0.589	0.0162539
		PC(O-16:2/2:0)	16:2	2:0		0.698	0.00261508
		PC(O-16:2/20:3)	16:2	20:3		0.578	0.0191242
		PC(O-20:2/14:1)	20:2	14:1		0.513	0.0421113
		PC(O-20:2/18:2)	20:2	18:2		0.595	0.0151237
		PC(O-20:2/20:4)	20:2	20:4		0.537	0.0319307
		PC(O-22:2/13:0)	22:2	13:0		0.655	0.00589688
		PC(O-22:2/15:1)	22:2	15:1		0.559	0.0244559
		PC(P-16:0/18:4)	16:0	18:4		0.616	0.0109997
		PC(P-16:0/20:4)	16:0	20:4		0.534	0.033086
		PC(P-18:0/18:2)	18:0	18:2		0.748	0.000866979
		PC(P-18:0/6:0)	18:0	6:0		0.499	0.0491208
		PC(P-20:0/18:3)	20:0	18:3		0.654	0.00600926
		PC(P-20:0/18:4)	20:0	18:4		0.581	0.0183611
		PC(P-22:0/10:0)	22:0	10:0		0.570	0.0212058
		PC(P-22:0/11:0)	22:0	11:0		0.648	0.00666339
		PC(P-22:0/13:0)	22:0	13:0		0.553	0.0264449
		PC(P-22:0/15:1)	22:0	15:1		0.581	0.018257
		PC(P-22:0/17:2)	22:0	17:2		0.575	0.0196887
		PC(P-22:0/18:3)	22:0	18:3		0.593	0.0154885
		PC(P-22:0/18:4)	22:0	18:4		0.701	0.00248632
		PC(P-22:0/8:0)	22:0	8:0		0.567	0.0221103
		PC(P-22:0/9:0)	22:0	9:0		0.561	0.0238784
		PE(16:0/16:0)	16:0	16:0		0.569	0.0214799
		PE(17:1/18:2)	17:1	18:2		0.658	0.0056166
		PE(17:1/20:4)	17:1	20:4		0.725	0.00148139
		PE(17:2/22:1)	17:2	22:1		0.534	0.0330356
		PE(18:0/18:0)	18:0	18:0		0.677	0.00398835
		PE(18:0/18:1)	18:0	18:1		0.525	0.0368173
		PE(18:0/20:2)	18:0	20:2		0.590	0.0160354
		PE(19:0/18:1)	19:0	18:1		0.607	0.0126451
		PE(2:0/18:0)	2:0	18:0		0.535	0.0326215
		PE(20:0/18:0)	20:0	18:0		0.610	0.0121178
		PE(20:4/20:5)	20:4	20:5		0.648	0.00663665
		PE(21:0/18:0)	21:0	18:0		0.555	0.0255228
		PE(21:0/18:2)	21:0	18:2		0.671	0.00439695
		PE(22:0/16:0)	22:0	16:0		0.585	0.0173246
		PE(22:6/18:2)	22:6	18:2		0.659	0.00552494
		PE(23:0/18:1)	23:0	18:1		0.651	0.00635285
		PE(6:0/16:1)	6:0	16:1		0.742	0.000994274
		PE(O-16:2/20:3)	16:2	20:3		0.532	0.0340519
		PE(O-18:2/18:2)	18:2	18:2		0.545	0.0290588
		PE(O-18:2/19:0)	18:2	19:0		0.694	0.00285416
		PE(O-18:2/20:5)	18:2	20:5		0.529	0.0350568
		PE(O-18:2/22:6)	18:2	22:6		0.571	0.0207461
		PE(P-16:0/18:0)	16:0	18:0		0.669	0.00463016
		PE(P-16:0/18:1)	16:0	18:1		0.621	0.0101704
		PE(P-16:0/18:2)	16:0	18:2		0.510	0.0433943
		PE(P-16:0/20:4)	16:0	20:4		0.521	0.0384193
		PE(P-18:0/18:0)	18:0	18:0		0.555	0.0255125
		PE(P-18:0/20:1)	18:0	20:1		0.753	0.000755609
		PE(P-18:0/20:2)	18:0	20:2		0.625	0.00962762
		PE(P-18:0/20:4)	18:0	20:4		0.547	0.028302
		PG(15:0/18:1)	15:0	18:1		0.512	0.0423787
		PG(17:0/20:1)	17:0	20:1		0.708	0.00216329
		PG(18:3/18:2)	18:3	18:2		0.507	0.0450823
		PG(19:0/16:0)	19:0	16:0		0.767	0.000523063
		PG(19:0/20:1)	19:0	20:1		0.546	0.0288422
		PG(21:0/16:0)	21:0	16:0		0.741	0.00102456
		PG(21:0/18:1)	21:0	18:1		0.640	0.00760017
		PG(21:0/18:2)	21:0	18:2		0.595	0.0149865
		PG(29:0/18:2)	29:0	18:2		0.617	0.0109553
		PG(31:0/18:2)	31:0	18:2		0.574	0.0200893
		PI(10:0/26:2)	10:0	26:2		0.565	0.0224427
		PI(15:0/24:4)	15:0	24:4		0.508	0.0444625
		PI(17:0/20:4)	17:0	20:4		0.667	0.00477099
		PI(18:0/18:2)	18:0	18:2		0.547	0.0284914
		PI(18:0/20:4)	18:0	20:4		0.621	0.0101976
		PI(18:0/22:6)	18:0	22:6		0.633	0.00848778
		PI(18:1/18:2)	18:1	18:2		0.575	0.0197857
		PI(18:1/20:4)	18:1	20:4		0.586	0.0171429
		PI(18:2/17:0)	18:2	17:0		0.582	0.0180446
		PI(18:2/20:1)	18:2	20:1		0.631	0.00874439
		PI(18:4/20:1)	18:4	20:1		0.618	0.0107851
		PI(19:0/20:4)	19:0	20:4		0.693	0.00291918
		PS(14:0/24:4)	14:0	24:4		0.618	0.0107001
		PS(18:0/18:2)	18:0	18:2		0.554	0.025987
		PS(18:1/18:1)	18:1	18:1		0.540	0.0309307
		DG(14:0/18:2/0:0)	14:0	18:2		-0.567	0.0221148	Glyceries
		DG(15:0/18:1/0:0)	15:0	18:1		-0.636	0.00809916
		DG(15:0/18:2/0:0)	15:0	18:2		-0.532	0.0338192
		DG(16:0/16:0/0:0)	16:0	16:0		-0.508	0.0444917
		DG(16:0/22:5/0:0)	16:0	22:5		0.504	0.0467575
		DG(16:1/16:0/0:0)	16:1	16:0		-0.573	0.0203979
		DG(17:1/18:2/0:0)	17:1	18:2		-0.55	0.0272305
		DG(18:0/18:0/0:0)	18:0	18:0		0.518	0.0398139
		DG(20:0/18:1/0:0)	20:0	18:1		0.574	0.0201936
		DG(22:1/18:2/0:0)	22:1	18:2		0.637	0.00794412
		TG(13:0/14:1/14:1)	13:0	14:1	14:01:00	0.537	0.0319029
		TG(14:0/14:0/18:1)	14:0	14:0	18:01:00	-0.5	0.0485612
		TG(17:0/18:2/22:5)	17:0	18:2	22:05:00	0.535	0.032636
CE: Cholesterol ester; Cer: ceramide; SM: sphingomyelin; LacCer: Lactosylceramide;
LPC: Lysophosphatidylcholine; LPE: Lysophospholipid ethanolamine; LPG: Lysophosphatidyl glycerol;
LPI: Lysophosphatidylinositol; LPS: Lysophosphatidylserine; PA: Phosphatidic acid;
PC: Phosphatidylcholine; PE: Phosphatidyl ethanolamine; PG: Phosphatidyl glycerol;
PI: Phospholipids inositol; PS: Phosphatidylserine; DG: Diacylglycerol; TG: triglyceride.
